# Supplementary material for: Bayesian Inference of Sex-Specific Mortality Profiles and Product Yields from Unsexed Cattle Zooarchaeological Remains
Source: J Archaeol Method Theory. 2025 Nov 6;33(1):13. doi: 10.1007/s10816-025-09749-x (PMC12592301; doi:10.1007/s10816-025-09749-x)
Supplement: Supplementary file 1 — (XLSX 59.6 KB) [file 10816_2025_9749_MOESM1_ESM.xlsx]

## Sheet: SuppTable1
	Ladan, J. (1992). Nigerian Livestock Resources: Volume II: National synthesis. (9781898028031). Nigeria: Resources Inventory and Management Limited Retrieved from https://books.google.co.uk/books?id=ThVHAAAAYAAJ)
1	bunaji	n=314
	age	age_start	age_end		male		female		sex ratio
	(month)				n	%	n	%
	0-11	0	11		30	9.55414	27	8.59873	1.11111
	12-23.	12	23		15	4.77707	28	8.9172	0.535714
	24-35	24	35		11	3.50318	28	8.9172	0.392857
	36-47	36	47		19	6.05096	10	3.18471	1.9
	48-59	48	59		3	0.955414	20	6.36943	0.15
	60-71	60	71		5	1.59236	22	7.00637	0.227273
	72-83	72	83		6	1.91083	23	7.32484	0.26087
	84-95	84	95		1	0.318471	24	7.64331	0.0416667
	96-107	96	107		0	0	9	2.86624	0
	108-119	108	119		0	0	12	3.82166	0
	120-131	120	131		0	0	10	3.18471	0
	132-180	132	180		0	0	11	3.50318	0
				total	90	28.6624	224	71.3376
2	rahaji	n=228
	age	age_start	age_end		male		female		sex ratio
	(month)				n	%	n	%
	0-11	0	11		28	12.2807	18	7.89474	1.55556
	12-23.	12	23		16	7.01754	12	5.26316	1.33333
	24-35	24	35		11	4.82456	18	7.89474	0.611111
	36-47	36	47		11	4.82456	20	8.77193	0.55
	48-59	48	59		6	2.63158	6	2.63158	1
	60-71	60	71		6	2.63158	11	4.82456	0.545455
	72-83	72	83		1	0.438596	12	5.26316	0.0833333
	84-95	84	95		0	0	8	3.50877	0
	96-107	96	107		0	0	15	6.57895	0
	108-119	108	119		0	0	9	3.94737	0
	120-131	120	131		0	0	16	7.01754	0
	132-180	132	180		0	0	4	1.75439	0
				total	79	34.6491	149	65.3509
3	skoto gudali	n=102
	age	age_start	age_end		male		female		sex ratio
	(month)				n	%	n	%
	0-11	0	11		13	12.7451	12	11.7647	1.08333
	12-23.	12	23		1	0.980392	3	2.94118	0.333333
	24-35	24	35		7	6.86275	10	9.80392	0.7
	36-47	36	47		5	4.90196	4	3.92157	1.25
	48-59	48	59		3	2.94118	7	6.86275	0.428571
	60-71	60	71		1	0.980392	3	2.94118	0.333333
	72-83	72	83		1	0.980392	7	6.86275	0.142857
	84-95	84	95		0	0	5	4.90196	0
	96-107	96	107		0	0	11	10.7843	0
	108-119	108	119		0	0	2	1.96078	0
	120-131	120	131		0	0	3	2.94118	0
	132+	132	180		0	0	4	3.92157	0
				total	31	30.3922	71	69.6078
4	adamawa gudali	n=146
	age	age_start	age_end		male		female		sex ratio
	(month)				n	%	n	%
	0-11	0	11		21	14.3836	12	8.21918	1.75
	12-23.	12	23		8	5.47945	11	7.53425	0.727273
	24-35	24	35		5	3.42466	15	10.274	0.333333
	36-47	36	47		4	2.73973	9	6.16438	0.444444
	48-59	48	59		1	0.684932	8	5.47945	0.125
	60-71	60	71		1	0.684932	12	8.21918	0.0833333
	72-83	72	83		0	0	9	6.16438	0
	84-95	84	95		2	1.36986	9	6.16438	0.222222
	96-107	96	107		0	0	8	5.47945	0
	108-119	108	119		0	0	3	2.05479	0
	120-131	120	131		0	0	3	2.05479	0
	132-180	132	180		0	0	5	3.42466	0
				total	42	28.7671	104	71.2329
5	azawak	n=130
	age	age_start	age_end		male		female		sex ratio
	(month)				n	%	n	%
	0-11	0	11		9	6.92308	15	11.5385	0.6
	12-23.	12	23		9	6.92308	14	10.7692	0.642857
	24-35	24	35		4	3.07692	9	6.92308	0.444444
	36-47	36	47		4	3.07692	6	4.61538	0.666667
	48-59	48	59		0	0	6	4.61538	0
	60-71	60	71		2	1.53846	18	13.8462	0.111111
	72-83	72	83		0	0	12	9.23077	0
	84-95	84	95		0	0	5	3.84615	0
	96-107	96	107		0	0	9	6.92308	0
	108-119	108	119		0	0	2	1.53846	0
	120-131	120	131		0	0	5	3.84615	0
	132-180	132	180		0	0	1	0.769231	0
				total	28	21.5385	102	78.4615
6	wadara	n=184
	age	age_start	age_end		male		female		sex ratio
	(month)				n	%	n	%
	0-11	0	11		27	14.6739	9	4.8913	3
	12-23.	12	23		18	9.78261	13	7.06522	1.38462
	24-35	24	35		13	7.06522	23	12.5	0.565217
	36-47	36	47		9	4.8913	10	5.43478	0.9
	48-59	48	59		4	2.17391	5	2.71739	0.8
	60-71	60	71		1	0.543478	4	2.17391	0.25
	72-83	72	83		1	0.543478	5	2.71739	0.2
	84-95	84	95		0	0	15	8.15217	0
	96-107	96	107		0	0	15	8.15217	0
	108-119	108	119		0	0	8	4.34783	0
	120-131	120	131		0	0	3	1.63043	0
	132-143	132	143		0	0	1	0.543478	0
				total	73	39.6739	111	60.3261
7	north-eastern muturu	n=115
	age	age_start	age_end		male		female		sex ratio
	(month)				n	%	n	%
	0-11	0	11		14	12.1739	9	7.82609	1.55556
	12-23.	12	23		6	5.21739	8	6.95652	0.75
	24-35	24	35		4	3.47826	7	6.08696	0.571429
	36-47	36	47		2	1.73913	10	8.69565	0.2
	48-59	48	59		2	1.73913	10	8.69565	0.2
	60-71	60	71		1	0.869565	11	9.56522	0.0909091
	72-83	72	83		1	0.869565	9	7.82609	0.111111
	84-95	84	95		1	0.869565	3	2.6087	0.333333
	96-107	96	107		0	0	4	3.47826	0
	108-119	108	119		0	0	3	2.6087	0
	120-131	120	131		0	0	8	6.95652	0
	132-143	132	143		0	0	1	0.869565	0
	144-168	144	168		0	0	1	0.869565	0
				total	31	26.9565	84	73.0435
8	benue state muturu	n=95
	age	age_start	age_end		male		female		sex ratio
	(month)				n	%	n	%
	0-11	0	11		20	21.0526	18	18.9474	1.11111
	12-23.	12	23		7	7.36842	6	6.31579	1.16667
	24-35	24	35		1	1.05263	5	5.26316	0.2
	36-47	36	47		0	0	10	10.5263	0
	48-59	48	59		0	0	6	6.31579	0
	60-71	60	71		0	0	9	9.47368	0
	72-83	72	83		0	0	5	5.26316	0
	84-95	84	95		0	0	1	1.05263	0
	96-107	96	107		0	0	1	1.05263	0
	108-119	108	119		0	0	2	2.10526	0
	120-131	120	131		0	0	3	3.15789	0
	132+	132	180		0	0	1	1.05263	0
				total	28	29.4737	67	70.5263
9	cross river state muturu	n=74
	age	age_start	age_end		male		female		sex ratio
	(month)				n	%	n	%
	0-11	0	11		12	16.2162	7	9.45946	1.71429
	12-23.	12	23		4	5.40541	3	4.05405	1.33333
	24-35	24	35		2	2.7027	3	4.05405	0.666667
	36-47	36	47		2	2.7027	8	10.8108	0.25
	48-59	48	59		1	1.35135	5	6.75676	0.2
	60-71	60	71		1	1.35135	7	9.45946	0.142857
	72-83	72	83		0	0	4	5.40541	0
	84-95	84	95		0	0	4	5.40541	0
	96-107	96	107		0	0	3	4.05405	0
	108-119	108	119		0	0	1	1.35135	0
	120-131	120	131		0	0	2	2.7027	0
	132-143	132	143		0	0	1	1.35135	0
	144-155	144	155		0	0	1	1.35135	0
	156-167	156	167		0	0	0	0	0
	168-179	168	179		0	0	1	1.35135	0
	180+	180	192		0	0	2	2.7027	0
				total	22	29.7297	52	70.2703
10	borgu keteku	n=273
	age	age_start	age_end		male		female		sex ratio
	(month)				n	%	n	%
	0-11	0	11		35	12.8205	29	10.6227	1.2069
	12-23.	12	23		15	5.49451	25	9.15751	0.6
	24-35	24	35		3	1.0989	19	6.95971	0.157895
	36-47	36	47		6	2.1978	15	5.49451	0.4
	48-59	48	59		1	0.3663	22	8.05861	0.0454545
	60-71	60	71		0	0	24	8.79121	0
	72-83	72	83		2	0.732601	16	5.86081	0.125
	84-95	84	95		0	0	14	5.12821	0
	96-107	96	107		0	0	16	5.86081	0
	108-119	108	119		1	0.3663	12	4.3956	0.0833333
	120-131	120	131		0	0	13	4.7619	0
	132-143	132	143		0	0	1	0.3663	0
	144-155	144	155		0	0	3	1.0989	0
	156-168	156	168		0	0	1	0.3663	0
				total	63	23.0769	210	76.9231
11	lagos crossbreeds	n=97
	age	age_start	age_end		male		female		sex ratio
	(month)				n	%	n	%
	0-11	0	11		9	9.27835	9	9.27835	1
	12-23.	12	23		9	9.27835	4	4.12371	2.25
	24-35	24	35		5	5.15464	6	6.18557	0.833333
	36-47	36	47		2	2.06186	3	3.09278	0.666667
	48-59	48	59		2	2.06186	11	11.3402	0.181818
	60-71	60	71		1	1.03093	13	13.4021	0.0769231
	72-83	72	83		0	0	10	10.3093	0
	84-95	84	95		0	0	5	5.15464	0
	96-107	96	107		0	0	4	4.12371	0
	108-119	108	119		0	0	2	2.06186	0
	120-131	120	131		0	0	2	2.06186	0
				total	28	28.866	69	71.134
12	kuri	n=119
	age	age_start	age_end		male		female		sex ratio
	(month)				n	%	n	%
	0-11	0	11		15	12.605	3	2.52101	5
	12-23.	12	23		16	13.4454	11	9.2437	1.45455
	24-35	24	35		6	5.04202	8	6.72269	0.75
	36-47	36	47		4	3.36134	1	0.840336	4
	48-59	48	59		0	0	6	5.04202	0
	60-71	60	71		0	0	9	7.56303	0
	72-83	72	83		3	2.52101	10	8.40336	0.3
	84-95	84	95		0	0	10	8.40336	0
	96-107	96	107		0	0	5	4.20168	0
	108-119	108	119		0	0	7	5.88235	0
	120-131	120	131		0	0	2	1.68067	0
	132-143	132	143		0	0	2	1.68067	0
	144-155	144	155		0	0	0	0	0
	156-167	156	167		0	0	1	0.840336	0
				total	44	36.9748	75	63.0252
	Wagenaar, K. T., Diallo, A., Sayers, A. R., & Africa, I. L. C. (1986). Productivity of Transhumant Fulani Cattle in the Inner Niger Delta of Mali. International Livestock Centre for Africa.
13	transhumant herds belonging to the Jafaraji - Fulani Zebu breed
	age	age_start	age_end		male		female		sex ratio
	month)				n	%	n	%
	0-12	0	12		56	6.42939	58	6.65901	0.965517
	12-24.	12	24		50	5.74053	60	6.88863	0.833333
	24-36	24	36		44	5.05166	72	8.26636	0.611111
	36-48	36	48		47	5.3961	70	8.03674	0.671429
	48-60	48	60		33	3.78875	71	8.15155	0.464789
	60-72	60	72		27	3.09989	62	7.11825	0.435484
	72-84	72	84		11	1.26292	45	5.16648	0.244444
	84-96	84	96		7	0.803674	36	4.13318	0.194444
	96-108	96	108		3	0.344432	27	3.09989	0.111111
	108-120	108	120		2	0.229621	30	3.44432	0.0666667
	120-132	120	132		2	0.229621	25	2.87026	0.08
	132+	132	180		2	0.229621	31	3.55913	0.0645161
				total	284	32.6062	587	67.3938
	Pullan, N. B. (1979). Productivity of White Fulani cattle on the Jos plateau, Nigeria I. Herd structures and reproductive performance. Tropical Animal Health and Production, 11(1), 231-238. https://doi.org/10.1007/BF02237810.
14	white fulani cattle - jos plateau sedentary, nigeria 1974-77	n=1367
	age	age_start	age_end		male		female		sex ratio
	(month)				n	%	n	%
	0-12	0	12		130	9.50988	130	9.50988	1
	12-36.	12	36		96	7.02268	123	8.99781	0.780488
	36+	36	180		273	19.9707	615	44.989	0.443902
				total	499	36.5033	868	63.4967
	Amanor, K. S. (1995). Dynamics of herd structures and herding strategies in West Africa: a study of market integration and ecological adaptation. Africa, 65(3), 351-394. https://doi.org/10.2307/1161051
15	White fulani Kaduna plains, nigeria	n=1264
	age	age_start	age_end		male		female		sex ratio
	(month)				n	%	n	%
	0-12	0	12		144	11.4	144	11.4	1
	12-48.	12	48		35	2.8	267	21.1	0.131086
	48+	48	180		264	20.9	410	32.4	0.643902
				total	443	35.1	821	64.9

## Sheet: SuppTable2
																																	weight (kg)
	age (month)	Trail, J. C. M., Hoste, C., Wissocq, Y. J., Lhoste, P., & Mason, I. L. (1980a).		Hoste, C. H., Chalon, E., d’Leteren, G., & Trail, J. C. M. (1992)									Trail, J. C. M., Hoste, C., Wissocq, Y. J., Lhoste, P., & Mason, I. L. (1980b)																		Wilson, R. T. (1986)		Wagenaar, K. T., Diallo, A., Sayers, A. R., & Africa, I. L. C. (1986)	Otchere, E. O. (1986)
		Borgou M	Borgou F	Senegal: N'Dama traditional	The Gambia: N'Dama F	The Gambia: N'Dama M	Sierra Leone	Nigeria (Muturu dwarf M)	Nigeria (Muturu dwarf F)	Nigeria (N'Dama M)	Nigeria (N'Dama F)	Togo: lagune (Dwarf shorthorn cattle!)	Gambia F	Gambia M	Sierra Leone F	Sierra Leone M	Ivory Coast (Baoulé F)	Ivory coast (Baoulé M)	Ivory Coast (N'Dama F)	Ivory Coast (N'Dama M)	Ghana (Shorthorn) F	Ghana (n'Dama F)	Ghana (n'Dama M)	Togo	Nigeria (N'Dama M, Upper Ogun)	Nigeria (N'Dama M, Vom)	Zaire (N'Dama F)	Zaire (N'Dama M)	Mali M	Mali F	M	F		bunaji
	0	16.6	15.8	14.05			14.9	13.7	13.9	18.1	15.9				15	17	12	13	17	18	18.5			13	18	18	19				17.87	17.59	16.6	19.4
	1																														26.09	26.43	24.9	28.4
	2
	3			22			35.3	38.9	37.5	54.6	54.3																				37.82	38.52	41.4	43.6
	4
	5
	6	85.8	66.4	37.02			49	71.2	61.5		92.1				70	75	62	61	84	90	101	97	106	48	109	95					51.31	53.09	54.6	60.2
	7																										120	116			57.19	56.33
	8
	9			46.66			63	98.1	82.5	119.3	112.4				89	96															63.22	64.69	65.4
	10
	11
	12	129.7	112.1		66	69	75.5	108.1	93.5	137.4	124.6	96	40.4	46.3	101	109	93	96	121	130	134	142	164	88	164	137	127	136	82	81	75.58	73.18	79.6	103.6
	13
	14																																	112.1
	15						84.5	123.3	94.4	166.7	152.9
	16
	17
	18						94.4	147.2	110.2	191.7	165.8				128	132	124	127	154	177	147	147	176	131	202	192	156	176			103.68	101.82
	19
	20
	21
	22
	23
	24				110	121					181	111	98	101	162	164	146	162	191	227	182			171	246		203	207	94	92	126.66	119.7	125.2
	25
	26
	27
	28
	29
	30
	31
	32
	33
	34
	35
	36		225.7		151	161			145		216	157	141	153	207	220	166	213	260	311	229			202			241	280	102		183.44	167.33	169.2
	37
	38
	39
	40
	41
	42
	43
	44
	45
	46
	47
	48				177	190	208		167		252	209	187	188	219	277	183	267	287	329					259			331		98			198.1
	49
	50
	51
	52
	53
	54
	55
	56
	57
	58
	59
	60								177		270		200	244													290					230.4	221.3	268
	61
	62
	63
	64
	65
	66
	67
	68
	69
	70
	71
	72				199	205			204		275		221	310	235	311																	244.4
	73
	74
	75
	76
	77
	78
	79
	80
	81
	82
	83
	84																																222.3
	85
	86
	87
	88
	89
	90
	91
	92
	93
	94
	95
	96				230	283
	97
	98
	99
	100
	101
	102
	103
	104
	105
	106
	107
	108
	109
	110
	111
	112
	113
	114
	115
	116
	117
	118
	119
	120
	121
	122
	123
	124
	125
	126
	127
	128
	129
	130
	131
	132
	133
	134
	135
	136
	137
	138
	139
	140
	141
	142
	143
	144
	145
	146
	147
	148
	149
	150
	151
	152
	153
	154
	155
	156
	157
	158
	159
	160
	161
	162
	163
	164
	165
	166
	167
	168
	169
	170
	171
	172
	173
	174
	175
	176
	177
	178
	179
	180
	181
	182
	183
	184
	185
	186
	187
	188
	189
	190
	191
	192

## Sheet: SuppTable3
Site	Code	Country	Culture	Start	End	123(0-6M)	1 (0-1M)	12(0-3M)	2 (1-3M)	23(1-6M)	3 (3-6M)	34 (3-15M)	456(6-36M)	4 (6-15M)	45(6-26M)	5 (15-26M)	56 (15-36M)	6 (26-36M)	67 (26-6Y)	678 (26-92M)	7 (3-6Y)	78 (3-8Y)	8 (6-8Y)	89 (6Y+)	9 (>8Y)	1-2Y	2-4Y	4-6.5Y	6.5-9Y	9Y+	sum
Windmill Hill	WIN	UK	EN/MN	-3800	-3300	0	2	0	2	0	0	0	0	0	0	0	0	5	0	0	2	0	2	0	0	0	0	0	0	0	13
Runnymede Bridge A13	RUNA13	UK	EN/MN	-3800	-2900	0	0	0	3	0	1	0	0	2	0	0	0	1	0	0	4	0	1	0	1	0	0	0	0	0	13
Runnymede Bridge A19	RUNA19	UK	EN/MN	-3800	-2900	0	0	0	3	0	2	1	0	4	0	2	0	9	0	0	7	0	2	0	2	0	0	0	0	0	32
Runnymede Bridge A20	RUNA20	UK	EN/MN	-3800	-2900	0	1	0	3	2	1	0	0	1	0	4	0	2	0	0	1	0	4	0	0	0	0	0	0	0	19
Runnymede Bridge A24	RUNA24	UK	EN/MN	-3800	-2900	0	0	0	4	0	0	0	0	0	1	1	0	1	0	0	2	0	1	0	1	0	0	0	0	0	11
Trasano I-III	TRA1	Italy	Impressa/EN	-6400	-5320	0	0	0	0	0	1	1	0	1	2	4	0	2	0	0	0	2	1	1	0	0	0	0	0	0	15
Trasano IV-V	TRA	Italy	MN	-4700	-4000	0	0	0	1	2	0	1	0	1	1	2	1	2	0	0	0	0	0	0	0	0	0	0	0	0	11
Font Juvenal	FON	France	Chasseen/MN	-4650	-3110	0	0	0	0	0	0	0	0	0	2	1	4	3	0	0	2	2	2	0	1	0	0	0	0	0	17
La Draga	LAD	Spain	Cardial/ EN	-5250	-4900	0	2	0	3	0	0	0	0	0	2	1	4	3	0	0	2	2	2	0	1	0	0	0	0	0	22
Mold	MOL	Austria	LBK/EN	-5500	-4500	0	1	0	0	0	0	0	0	3	0	1	2	5	2	0	1	2	5	0	1	0	0	0	0	0	23
Apc-Berekalja	APC	Hungary	TLP/EN	-5600	-4600	0	0	0	2	0	0	0	0	3	1	3	0	3	0	0	3	0	11	0	1	0	0	0	0	0	27
Füzseabony-Gubakút	FUZ	Hungary	ALP/EN	-5600	-4600	0	1	0	1	3	1	2	0	3	3	2	4	8	1	0	3	1	10	2	2	0	0	0	0	0	47
Polgár Csaszhalom-dülo	CSA	Hungary	LN	-4820	-4530	0	0	0	0	0	3	9	0	1	2	14	1	9	2	1	1	3	4	0	0	0	0	0	0	0	50
Polgar-Piócási-dülo	PIO	Hungary	ALP/EN	-5600	-4600	0	0	0	0	0	0	0	0	2	0	6	3	2	0	1	1	0	0	0	0	0	0	0	0	0	15
Stephansposching	STE	Germany	LBK/EN	-5500	-4500	0	0	0	0	0	1	0	0	2	1	2	0	4	1	1	0	0	1	0	2	0	0	0	0	0	15
Rosheim	ROS	Germany	LBK/EN	-5500	-4500	0	0	0	0	0	0	0	0	1	1	1	0	2	0	0	0	3	2	1	1	0	0	0	0	0	12
Tešetice-Kyjovice	TES	Czech rep.	LBK/EN	-5500	-4500	0	0	0	1	0	0	1	0	0	0	1	1	2	1	1	0	1	4	1	1	0	0	0	0	0	15
Bischoffsheim	BISref	France	LBK	-5500	-4500	0	0	0	1	0	0	0	0	1	0	3	1	3	3	4	2	2	8	3	0	0	0	0	0	0	31
Grimes Grave: Intensive Milk	GGref	United Kingdom	Bronze Age	-2600	-2000	0	9	0	19	0	9	0	0	9	0	5	0	9	0	0	6	0	9	0	2	0	0	0	0	0	77
Popina Bordusani: Post-lactation	POP	Romania	Gumelnica/Chacolithic	-4500	-3950	4	0	0	0	0	0	10	0	0	0	0	0	0	0	0	2	0	0	0	0	5	7	10	4	5	47
Bercy: Post-lactation	BERref	France	Cerny/MN	-4700	-4300	4	0	0	0	0	0	0	0	0	10	2	11	0	0	0	20	0	2	0	2	0	0	0	0	0	51
Cladh Hallan	CLA	Scotland	Bronze Age	-1200	-1000	7	0	0	0	0	0	0	2	0	2	0	0	0	0	0	0	1	0	0	0	0	0	0	0	0	12
Bornais	BOR	Scotland	Norse	800	1500	3	0	0	0	0	0	0	3	0	2	0	4	0	0	0	0	4	0	2	0	0	0	0	0	0	18
McMilk	Based on proportions					0.69									0.01		0.05					0.25

## Sheet: SuppTable Legends
Supp. Table 1
Sex ratio change data obtained from modern unimproved cattle herds (Pullan 1979; Trail et al. 1980; Wagenaar et al. 1986; Wilson 1986; Services 1992; Amanor 1995; Ducrotoy et al. 2016) and used to inform on the Poisson regression model.
Supp. Table 2
Published animal weight by age data from unimproved African herds (Trail et al. 1979; Trail et al. 1980; Otchere 1986; Wagenaar et al. 1986; Wilson 1986; Hoste et al. 1992). This data was used to estimate parameters of the model presented in Vigne (Vigne 1991), which in turn were used to estimate animal weights at different ages in months.
Supp. Table 3
Cattle age-at-death data (after Legge 1992; Ducos 1968) from early farming sites from UK, Italy, France, Austria, Hungary, Germany and Czech Republic. Hypothetical milk profile from McGrory et al. (2012) based on modern dairy cattle. EN: Early Neolithic; MN: Middle Neolithic; LBK: Linearbandkeramik ; TLP: Transdanubia pottery ALP: Alföld Linear Pottery.
